# Supplementary material for: Structure is more robust than other clustering methods in simulated mixed-ploidy populations
Source: Heredity (Edinb). 2019 Jul 8;123(4):429–41. doi: 10.1038/s41437-019-0247-6 (PMC6781132; doi:10.1038/s41437-019-0247-6)
Supplement: Supplementary file 5 — Data Set 1 [file 41437_2019_247_MOESM5_ESM.r]

############
#   Simulation and clustering of mixed-ploidy data
############

# R-script belonging to the paper by Stift, Kolar & Meirmans
# "STRUCTURE is more robust than other clustering methods in simulated mixed-ploidy populations"
# This script will simulate genetic data for two mixed-ploidy populations
# and performs several clustering analyses on the generated data.
# Parameters that can be changed include population size, migration rate, mutation rate, number of loci, and the number of populations

# The script requires that the executables for Structure, InStruct ("InStruct_OSX") and Admixture are present.
# Furthermore, Structure parameter files (mainparams_dom, mainparams_codom, mainparams_dosage, extraparams) should be present.
# All these files should be located in the R working directory.
# FastStructure file are created, but the script does not autmatically run this program
# This script has been tested using R version 3.6 for Macintosh

# ©2019 Patrick Meirmans
# This script can be copied freely, but when used for a publication credit shoudl be given by citing our paper
# When copying or reusing, please leave this header intact


############
#   Start by setting up stuff
############

library(adegenet)

#set some parameters
popsize = 3000 #the number of chromosome copies in each population
migrate = 0.001	#the migration arte among populations
mutrate = 0.0001 #the mutation rate at the simulated markers
loci = 100 #the number of biallelic loci
numPops = 2 #the number of populations; changing this probably makes some parts crash
gens = 100000 #the number of generations to run the model

#these settings are for InStruct, for Structure chain lengths are specified in the mainparams
MCMC = 100000
burnin = 10000
doInStruct = FALSE

size = 30 #the number of individuals to sample per ploidy per population for the clustering analyses
p1 = 2 #the first ploidy level
p2 = 4 #the second ploidy level
maxPloi = max(p1,p2)

structRepeats=10 #the number of times structure is run on the file
allK = 2 #the range of k-values for which to run the clusterign analyses
cols= c("olivedrab3", "firebrick3", "dodgerblue3", "gold1", "darkorchid3", "sienna1", "darkcyan",  "chartreuse4", "mediumpurple4", "orangered",  "hotpink3", "royalblue4", "darkgoldenrod2", "pink", "powderblue", "azure3", "bisque4", "aquamarine3", "burlywood2", "khaki4", "brown4", "seagreen3", "mistyrose2", "chocolate4", "plum3")					

#some settings for debugging
k=2
srep = 1
w=1

#set up a dataframe for storing the results
allout=data.frame(methods=NA, coding=NA, migrate=NA, numPops=NA, Fst=NA, Hs=NA, Ht=NA, k=NA, srep=NA, statvalue=NA, popdiff=NA, ploidiff=NA)
#allout = allout[-1,]


############
#   Perform simulation of data
############

freqs = array(0.5, c(loci, numPops))

allHs = rep(NA, gens)
allHt = rep(NA, gens)
allGst = rep(NA, gens)

#generations of mutation, migration and drift
for(g in 1:gens){
	freqs_exp = freqs - mutrate*freqs + mutrate*(1-freqs)
	freqs_exp = freqs_exp - migrate*freqs_exp + migrate*rowMeans(freqs_exp)
	freqs=rbinom(length(freqs_exp),popsize, freqs_exp)/popsize
	dim(freqs) = c(loci, numPops)
	
	#calculate summ stats for 
	allHs[g] = mean(1 - rowMeans(freqs^2 + (1-freqs)^2))
	allHt[g] = mean(1 - (rowMeans(freqs)^2 + rowMeans(1-freqs)^2))
	allGst[g] = numPops*(allHt[g]-allHs[g])/(numPops*allHt[g]-allHs[g])
}
#calculate final summary statistics
Hs = mean(1 - rowMeans(freqs^2 + (1-freqs)^2))
Ht = mean(1 - (rowMeans(freqs)^2 + rowMeans(1-freqs)^2))
Gst = numPops*(Ht-Hs)/(numPops*Ht-Hs)


#plot summ stats to check for equilibrium
pdf(file = sprintf("Summary_stats_m%s.pdf", migrate), onefile=TRUE, paper="A4r", width =12, height=10) 

matplot(1:gens,cbind(allHs, allHt, allGst),col=cols, type="l", ylim=c(0,1), xlab="Generation", ylab="Statistic value", font.lab=2)
legend("topright", c("Hs", "Ht", "Gst"), col=cols, lwd=1)

dev.off()


#make some arrays to store the data
dom= array(0,dim=c(2*numPops*size, loci))
codom = array(0,dim=c(2*numPops*size, maxPloi*loci))
dosage = array(0,dim=c(2*numPops*size, maxPloi*loci))
genli = array(0,dim=c(2*numPops*size, loci))
genliDos = array(0,dim=c(2*numPops*size, loci))

#start pdf file to plot the barplots
pdf(file = sprintf("All_structure_plots_m%s.pdf", migrate), onefile=TRUE, paper="A4r", width =12, height=10) 
par(mfrow=c(3,1))


#the above simulations are not individual-based, but population-based
#so here loop over loci to make individual data
for(l in 1:loci){
	#also loop over populations
	for(pop in 1:numPops){
		freq1 = freqs[l,pop]
				
		#draw biallelic data for first ploidy level
		ranD = rbinom(p1*size,1,freq1)+1
		dim(ranD) = c(size,p1)
		
		#convert to undosaged markers
		varsD = apply(ranD,1,var)		
		arrD = array(0,c(size, maxPloi))
		arrD[varsD == 0,1:p1] = rep(ranD[varsD == 0,1],p1)	
		arrD[varsD != 0,1:2] = rep(c(1,2),each=sum(varsD != 0))

		#countData for genlight
		countsD = apply(ranD-1,1,sum)
		countsDosD = countsD
		countsDosD[countsD != 0 & countsD !=p1] = p1/2
			
		#now store dominant, codominant and undosaged data
		range = ((pop-1)*2*size+1):((pop-1)*2*size+size)
		dom[range, l] = apply(ranD-1,1,max)
		codom[range, ((l-1)*maxPloi+1):((l-1)*maxPloi+p1)] = ranD
		dosage[range,((l-1)*maxPloi+1):((l-1)*maxPloi+maxPloi)] = arrD
		genli[range, l] = countsD
		genliDos[range, l] = countsDosD
	
		#draw biallelic data for second ploidy level
		ranT = rbinom(p2*size,1,freq1)+1
		dim(ranT) = c(size,p2)
		
		#convert to undosaged markers
		varsT = apply(ranT,1,var)		
		arrT = array(0,c(size, maxPloi))
		arrT[varsT == 0,1:p2] = rep(ranT[varsT == 0,1],p2)	
		arrT[varsT != 0,1:2] = rep(c(1,2),each=sum(varsT != 0))

		#countData for genlight
		countsT = apply(ranT-1,1,sum)
		countsDosT = countsT
		countsDosT[countsT != 0 & countsT !=p2] = p2/2

		#now store dominant, codominant and undosaged data
		range = ((pop-1)*2*size+size+1):(pop*2*size)
		dom[range, l] = apply(ranT-1,1,max)
		codom[range, ((l-1)*maxPloi+1):((l-1)*maxPloi+p2)] = ranT
		dosage[range, ((l-1)*maxPloi+1):((l-1)*maxPloi+maxPloi)] = arrT
		genli[range, l] = countsT
		genliDos[range, l] = countsDosT
	}#populations
		
}#loci


############
#   Write datasets to files
############


#WRITE DOMINANT DATA as genodive file
out = paste("Data with dominant genotypes\n", 2*numPops*size, 2*numPops, loci, 1, 1,"population\tploidy\n")
for(pop in 1:numPops){
	out = paste(out, sprintf("pop%d_p1\t%d\tp1\npop%d_p2\t%d\tp2\n", pop, pop, pop, pop))
}
for(i in 1:(2*numPops* size)){
	pop = floor((i-1)/(size))+1

	out = paste(out, sprintf("%d\tind%03d", pop, i))
	locdata = paste(dom[i,]+8, sep="\t", collapse="\t")
	out = paste(out, locdata, sep="\t")
	out = paste(out, "\n")
}
write(out, file=sprintf("genodive_dominant_m%s.gdv",migrate))

#WRITE CODOMINANT DATA as genodive file
out = paste("Data with dominant genotypes\n", 2*numPops*size, 2*numPops, loci, maxPloi, 1,"population\tploidy\n")
for(pop in 1:numPops){
	out = paste(out, sprintf("pop%d_p1\t%d\tp1\npop%d_p2\t%d\tp2\n", pop, pop, pop, pop))
}
for(i in 1:(2*numPops* size)){
	pop = floor((i-1)/size)+1
	inddata = paste(sprintf("%d\tind%03d", pop, i))	
	for(l in 1:loci){
		locdata = paste(codom[i, (maxPloi*(l-1)+1):(maxPloi*l)], collapse="")
		inddata = paste(inddata, locdata, sep="\t")
	}
	out = paste(out, inddata, "\n")
}
write(out, file=sprintf("genodive_codominant_m%s.gdv",migrate))

#WRITE UNDOSAGED DATA as genodive file
out = paste("Data with dominant genotypes\n", 2*numPops*size, 2*numPops, loci, maxPloi, 1,"population\tploidy\n")
for(pop in 1:numPops){
	out = paste(out, sprintf("pop%d_p1\t%d\tp1\npop%d_p2\t%d\tp2\n", pop, pop, pop, pop))
}
for(i in 1:(2*numPops* size)){
	pop = floor((i-1)/size)+1
	inddata = paste(sprintf("%d\tind%03d", pop, i))		
	for(l in 1:loci){
		locdata = paste(dosage[i, (maxPloi*(l-1)+1):(maxPloi*l)], collapse="")
		inddata = paste(inddata, locdata, sep="\t")
	}
	out = paste(out, inddata, "\n")	
}
write(out, file=sprintf("genodive_undosaged_m%s.gdv",migrate))


#WRITE DOMINANT DATA as STRUCTURE file, with first row of zeroes
#here the presence and absence are repeated 4 times
#and for the diploids filled with missing data for the last two rows

#copy four times below each other
datsTetra = rbind(dom, dom, dom, dom)

#replace numbers for diploids with missing -9
datsTetra[(8*size+1):(9*size),1:loci] = -9
datsTetra[(10*size+1):(11*size),1:loci] = -9

datsTetra[(12*size+1):(13*size),1:loci] = -9
datsTetra[(14*size+1):(15*size),1:loci] = -9

#now place them in correct order so all per individual as consecutive rows
datsTetra = datsTetra[order(rep(1:(2*numPops*size),4)),]

out = paste(rep(0, loci), sep="\t", collapse="\t")
out = paste(out, "\n", sep="")
for(line in 1:dim(datsTetra)[1]){
	i = ceiling(line/4)
	pop = floor((i-1)/(size))+1

	out = paste(out, sprintf("ind%03d\t%d",i , pop), sep="")
	locdata = paste(datsTetra[line,], sep="\t", collapse="\t")
	out = paste(out, locdata, sep="\t")
	out = paste(out, "\n")
}
write(out, file=sprintf("struct_dominant_m%s.txt",migrate))

#WRITE CODOMINANT DATA as STRUCTURE file, on separate line for every ploi
out=NULL
for(i in 1:(2*numPops* size)){
	pop = floor((i-1)/(size))+1

	for(p in 1:maxPloi){
		out = paste(out, sprintf("ind%03d\t%d",i , pop), sep="")
		locdata = paste(codom[i,seq(p,maxPloi*loci,maxPloi)], sep="\t", collapse="\t")
		out = paste(out, locdata, sep="\t")
		out = paste(out, "\n")
	}
}
write(out, file=sprintf("struct_codominant_m%s.txt",migrate))

#WRITE UNDOSAGED DATA as STRUCTURE file, on separate line for every ploi, with first row of zeroes
out = paste(rep(0, loci), sep="\t", collapse="\t")
out = paste(out, "\n", sep="")
for(i in 1:(2*numPops* size)){
	pop = floor((i-1)/(size))+1

	for(p in 1:maxPloi){
		out = paste(out, sprintf("ind%03d\t%d",i , pop), sep="")
		locdata = dosage[i,seq(p,maxPloi*loci,maxPloi)]
		if(pop%%2==0){
			locdata[locdata==0] =2	
		}
		locdataString = paste(locdata, sep="\t", collapse="\t")
		out = paste(out, locdataString, sep="\t")
		out = paste(out, "\n")
	}
}
write(out, file=sprintf("struct_undosaged_m%s.txt",migrate))


#WRITE CODOMINANT DATA as INSTRUCT file, on a single line per ind
incodom = codom
incodom[incodom == 0] = -9
out=NULL
for(i in 1:(2*numPops* size)){
	pop = floor((i-1)/(size))+1

	inddata = paste(sprintf("ind%03d\t%d",i , pop))
	for(l in 1:loci){
		locdata = paste(incodom[i, (maxPloi*(l-1)+1):(maxPloi*(l-1)+maxPloi)], collapse=" ")
		inddata = paste(inddata, locdata, sep=" ")
	}
	if(i == (2*numPops* size)){
		out = paste(out, inddata, sep = "")
	}else{			
		out = paste(out, inddata, "\n", sep = "")
	}
}
write(out, file=sprintf("instruct_codominant_m%s.txt",migrate))


#WRITE UNDOSAGED DATA as INSTRUCT file, on a single line per ind
indosage = dosage
indosage[indosage == 0] = -9
out=NULL
for(i in 1:(2*numPops* size)){
	pop = floor((i-1)/(size))+1

	inddata = paste(sprintf("ind%03d\t%d",i , pop))
	for(l in 1:loci){
		locdata = paste(indosage[i, (maxPloi*(l-1)+1):(maxPloi*(l-1)+maxPloi)], collapse=" ")
		inddata = paste(inddata, locdata, sep=" ")
	}
	if(i == (2*numPops* size)){
		out = paste(out, inddata, sep = "")
	}else{			
		out = paste(out, inddata, "\n", sep = "")
	}
}
write(out, file=sprintf("instruct_undosaged_m%s.txt",migrate))


#WRITE UNDOSAGED DATA as ADMIXTURE PLINK file, as diploid
out=NULL
for(i in 1:(2*numPops* size)){
	pop = floor((i-1)/(size))+1
	inddata = paste(sprintf("FAM%03d 1 0 0 1 1", i))
	for(l in 1:loci){
		locdata = paste(dosage[i, (maxPloi*(l-1)+1):(maxPloi*(l-1)+2)], collapse=" ")
		inddata = paste(inddata, locdata, sep=" ")
	}
	if(i == (2*numPops* size)){
		out = paste(out, inddata, sep = "")
	}else{			
		out = paste(out, inddata, "\n", sep = "")
	}
}
write(out, file=sprintf("admix_undosaged_m%s.ped",migrate))
#corresponding, non-informative MAP file
out=NULL
for(l in 1:loci){
	out = paste(out, sprintf("0\tSNP%03d\t0\t0", l), "\n")	
}
write(out, file=sprintf("admix_undosaged_m%s.map",migrate))


#WRITE CODOMINANT DATA as ADMIXTURE PLINK file, subsampled as diploid
out=NULL
for(i in 1:(2*numPops* size)){
	pop = floor((i-1)/(size))+1
	inddata = paste(sprintf("FAM%03d 1 0 0 1 1", i))
	for(l in 1:loci){
		locdata = paste(codom[i, (maxPloi*(l-1)+1):(maxPloi*(l-1)+2)], collapse=" ")
		inddata = paste(inddata, locdata, sep=" ")
	}
	if(i == (2*numPops* size)){
		out = paste(out, inddata, sep = "")
	}else{			
		out = paste(out, inddata, "\n", sep = "")
	}
}
write(out, file=sprintf("admix_codominant_m%s.ped",migrate))
out=NULL
for(l in 1:loci){
	out = paste(out, sprintf("0\tSNP%03d\t0\t0", l), "\n")	
}
write(out, file=sprintf("admix_codominant_m%s.map",migrate))


#WRITE CODOMINANT DATA as FASTSTRUCTURE file, subsampled as diploid, on two lines
out=NULL
for(i in 1:(2*numPops* size)){
	pop = floor((i-1)/(size))+1

	for(p in 1:2){
		out = paste(out, sprintf("ind%03d\t%d 9 9 9 9", i , pop), sep="")
		locdata = paste(codom[i,seq(p,maxPloi*loci,maxPloi)], sep="\t", collapse="\t")
		out = paste(out, locdata, sep="\t")
		if(!(i == (2*numPops* size) && p ==2)){
			out = paste(out, "\n")
		}
	}
}
write(out, file=sprintf("faststruct_codominant_m%s.str",migrate))


#WRITE UNDOSAGED DATA as FASTSTRUCTURE file, subsampled as diploid, on two lines
out=NULL
for(i in 1:(2*numPops* size)){
	pop = floor((i-1)/(size))+1

	for(p in 1:2){
		out = paste(out, sprintf("ind%03d\t%d 9 9 9 9", i , pop), sep="")
		locdata = paste(dosage[i,seq(p,maxPloi*loci,maxPloi)], sep="\t", collapse="\t")
		out = paste(out, locdata, sep="\t")
		if(!(i == (2*numPops* size) && p ==2)){
			out = paste(out, "\n")
		}
	}
}
write(out, file=sprintf("faststruct_undosaged_m%s.str",migrate))


############
#   Perform analyses
############

allMeans = array(NA, c(10, max(allK), 2*numPops, max(allK)))
analysisCount = 0
analysisNames = NULL

# run Structure for several ks
for(w in 1:3){
	which = c("dominant", "codominant", "undosaged")[w]
	param = c("mainparams_dom", "mainparams_codom", "mainparams_dosage")[w]

	#increment count
	analysisCount = analysisCount + 1
	analysisNames = c(analysisNames, sprintf("Structure\n%s", which))
	
	
	for(k in allK){
		# run for this k
		bestLn = -1e100
		bestDats = NULL
		
		for(srep in 1:structRepeats){
			input = sprintf("struct_%s_m%s.txt", which, migrate)
			output = sprintf("struct_out_%s_m%s_K%d_%d", which, migrate, k, srep)
			stdout = sprintf("output_%s_m%s_K%d_%d.txt", which, migrate, k, srep)
			
			#command = sprintf("./structure -i %s -o %s -m %s -K %d -L %d -N %d", input, output, param, k, loci, 2*numPops*size, stdout)
			command = sprintf("./structure -i %s -o %s -m %s -K %d -L %d -N %d >> %s", input, output, param, k, loci, 2*numPops*size, stdout)
			system(command)
			
			#read Structure output
			inds = 2*numPops*size
			pops = 2*numPops
			skip = pops + 2 + 3*k
			name = sprintf("%s_f", output)
					
			error = TRUE
			while(error && skip < 400){
				skip = skip+1
				dats=try(read.table(name, skip=skip, nrows=inds), silent=TRUE)
				error=inherits(dats,"try-error")
			}
			#print(c(skip, skip-(pops + 2+ 3*k)))
			
			#read ln(prob)
			probstring = suppressWarnings(grep("Estimated Ln Prob of Data", readLines(name), value = TRUE))
			lnprob = as.numeric(strsplit(probstring, "=")[[1]][2])

			#calculate stats for quantifying performance and bias
			ncols = dim(dats)[2]
			p1dip = mean(dats[1:size, ncols])
			p1tet = mean(dats[(size+1):(2*size), ncols])
			p2dip = mean(dats[(2*size+1):(3*size), ncols])
			p2tet = mean(dats[(3*size+1):(4*size), ncols])
			
			popdiff = abs(mean(c(p1dip,p1tet)) - mean(c(p2dip,p2tet)))
			ploidiff = abs(mean(c(p1dip,p2dip)) - mean(c(p1tet,p2tet)))
				
			#add to global output
			allout = rbind(allout, c("Structure", which, migrate, numPops, Gst, Hs, Ht, k, srep, lnprob, popdiff, ploidiff))
			
			if(lnprob > bestLn){
				bestLn = lnprob
				bestDats = dats	
			}					
		}
		
		#make barplot for best replicate
		if(!error){
			ncols = dim(bestDats)[2]
			struct = bestDats[,(ncols-k+1):ncols]
			main = sprintf("Structure %s, m=%s, Fst = %.2f, k = %d, ln(prob)=%s", which, migrate, Gst, k, bestLn)
			barplot(as.matrix(t(struct)), border = NA, space=0, col=cols[1:k], main=main)

			#more storing of output
			for(d in 1:k){
				for(p in 1:numPops){
					range = (2*(p-1)*size+1):((2*p-1)*size)
					allMeans[analysisCount, k, 2*p-1,d] = mean(struct[range,d])
					
					range = ((2*p-1)*size+1):(2*p*size)
					allMeans[analysisCount, k, 2*p,d] = mean(struct[range,d])
				}
			}
		}


	}
}


if(doInStruct){
	# run InStruct for several ks
	for(w in 1:2){
		which = c("codominant", "undosaged")[w]
	
		#increment count
		analysisCount = analysisCount + 1
		analysisNames = c(analysisNames, sprintf("InStruct\n%s", which))
		
		for(k in allK){
			# run for this k
			bestDev = 1e100
			bestDats = NULL
			
			for(srep in 1:structRepeats){
				input = sprintf("instruct_%s_m%s.txt", which, migrate)
				output = sprintf("instruct_out_%s_m%s_K%d_%d", which, migrate, k, srep)
				stdout = sprintf("instruct_output_%s_m%s_K%d_%d.txt", which, migrate, k, srep)
				
				seed1 = floor(runif(1, min=1, max=100000))
				seed2 = floor(runif(1, min=1, max=100000))
				seed3 = floor(runif(1, min=1, max=100000))
				command = sprintf("./InStruct_OSX -d %s -o %s -K %d -L %d -N %d -p %d -u %d -b %d -af 0 -w 0 -c 1 -s %d %d %d >> %s", input, output, k, loci, 2*numPops*size, maxPloi, MCMC, burnin, seed1, seed2, seed3, stdout)
				system(command)
				
				#read InStruct output
				inds = 2*numPops*size
				skip = 48 + k
					
				error = TRUE
				while(error && skip < 400){
					skip = skip+1
					dats=try(read.table(output, skip=skip, nrows=inds), silent=TRUE)
					error=inherits(dats,"try-error")
				}
	
	
				#read Deviance IC
				line = read.table(output, skip=41, nrows=1)
				
				str = levels(read.table(output, skip=41, nrows=1)[1,9])
				dev = as.numeric(substr(str, 1, nchar(str)-1))
				
				#calculate stats for quantifying performance and bias
				ncols = dim(dats)[2]
				p1dip = mean(dats[1:size, ncols])
				p1tet = mean(dats[(size+1):(2*size), ncols])
				p2dip = mean(dats[(2*size+1):(3*size), ncols])
				p2tet = mean(dats[(3*size+1):(4*size), ncols])
				
				popdiff = abs(mean(c(p1dip,p1tet)) - mean(c(p2dip,p2tet)))
				ploidiff = abs(mean(c(p1dip,p2dip)) - mean(c(p1tet,p2tet)))
				
				#add to global output
				allout = rbind(allout, c("Structure", which, migrate, numPops, Gst, Hs, Ht, k, srep, dev, popdiff, ploidiff))
				
				if(dev < bestDev){
					bestDev = dev
					bestDats = dats	
				}
							
			}
			
			#make barplot for best replicate
			ncols = dim(bestDats)[2]
			struct = bestDats[,(ncols-k+1):ncols]
			main = sprintf("InStruct %s, m=%s, Fst = %.2f, k = %d, DIC=%.1f", which, migrate, Gst, k, bestDev)
			barplot(as.matrix(t(struct)), border = NA, space=0, col=cols[1:k], main=main)
	
			#more storing of output
			for(d in 1:k){
				for(p in 1:numPops){
					range = (2*(p-1)*size+1):((2*p-1)*size)
					allMeans[analysisCount, k, 2*p-1,d] = mean(struct[range,d])
					
					range = ((2*p-1)*size+1):(2*p*size)
					allMeans[analysisCount, k, 2*p,d] = mean(struct[range,d])
				}
			}
		}
	}
}

# run Admixture for several ks
for(w in 1:2){
	which = c("codominant", "undosaged")[w]

	#increment count
	analysisCount = analysisCount + 1
	analysisNames = c(analysisNames, sprintf("Admixture\n%s", which))
	
	allCV = NULL
	adKs = allK[allK>1]
	
	for(k in adKs){
		# run for this k
		input = sprintf("admix_%s_m%s.ped", which, migrate)
		stdout = sprintf("admix_out_%s_m%s_%d.txt", which, migrate, k)
		command = sprintf("./admixture %s %d --cv >> %s", input, k, stdout)
		system(command)
		
		#read cross validation error from standard output
		singleString <- paste(readLines(stdout), collapse="\n")
		sub = strsplit(singleString, "CV error")[[1]][2]
		sub2 = strsplit(sub, " ")[[1]][3]
		CV = as.numeric(substr(sub2,1,7))
		
		allCV = c(allCV, CV)
		
		#read Admixture output
		qvals=read.table(sprintf("admix_%s_m%s.%d.Q", which, migrate, k))			
		ncols = dim(qvals)[2]

		#calculate stats for quantifying performance and bias
		p1dip = mean(qvals[1:size, ncols])
		p1tet = mean(qvals[(size+1):(2*size), ncols])
		p2dip = mean(qvals[(2*size+1):(3*size), ncols])
		p2tet = mean(qvals[(3*size+1):(4*size), ncols])
		
		popdiff = abs(mean(c(p1dip,p1tet)) - mean(c(p2dip,p2tet)))
		ploidiff = abs(mean(c(p1dip,p2dip)) - mean(c(p1tet,p2tet)))

		#add to global output
		allout = rbind(allout, c("Admixture", which, migrate, numPops, Gst, Hs, Ht, k, NA, CV, popdiff, ploidiff))

		#make barplot
		main = sprintf("Admixture %s, m=%s, Fst = %.2f, k = %d, CV=%s", which, migrate, Gst, k, CV)
		barplot(as.matrix(t(qvals)), border = NA, space=0, col=cols[1:k], main=main)
				
		#more storing of output
		for(d in 1:k){
			for(p in 1:numPops){
				range = (2*(p-1)*size+1):((2*p-1)*size)
				allMeans[analysisCount, k, 2*p-1,d] = mean(qvals[range,d])
				
				range = ((2*p-1)*size+1):(2*p*size)
				allMeans[analysisCount, k, 2*p,d] = mean(qvals[range,d])
			}
		}
		
	}
}


# run DAPC (adegenet::find.clusters)
for(w in 1:3){
	which = c("dominant", "codominant", "undosaged")[w]
	if(w == 1){
		genlightData = df2genind(dom, ploidy=1, type="PA")
	}else if(w == 2){
		genlightData = new("genlight", genli)
	}else{
		genlightData = new("genlight", genliDos)			
	}

	#increment count
	analysisCount = analysisCount + 1
	analysisNames = c(analysisNames, sprintf("DAPC\n%s", which))
	
	#pca-stuff that we are not using now
	#pca.1 <- glPca(genlightData, nf=4)             
	#vars= 100 * pca.1$eig/sum(pca.1$eig) # proportion of variation explained by each axis	
	# ploidy - differentiated plots
	#plot(pca.1$scores[,1], pca.1$scores[,2], pch=rep(c(rep(1,size), rep(16,size)),numPops), col=rep(cols[1:numPops], each=size*2), xlab = sprintf("PCA1 (%.1f%%)", vars[1]), ylab = sprintf("PCA2 (%.1f%%)", vars[2]), font.lab=2)	

	#first find which clustering it deems best
	bestclusts = find.clusters(genlightData, n.pca=loci, choose.n.clust=FALSE, criterion="diffNgroup")
	
	#now run for several k to see whether there is a ploidy bias
	for(k in allK){
		clusts = find.clusters(genlightData, n.pca=loci, n.clust=k)
		clustBars = NULL
		for(lev in levels(clusts$grp)){
			clustBars = cbind(clustBars, (clusts$grp == lev)*1.0)
		}
		
		#calculate stats for quantifying performance and bias
		ncols = dim(clustBars)[2]
		p1dip = mean(clustBars[1:size, ncols])
		p1tet = mean(clustBars[(size+1):(2*size), ncols])
		p2dip = mean(clustBars[(2*size+1):(3*size), ncols])
		p2tet = mean(clustBars[(3*size+1):(4*size), ncols])
			
		popdiff = abs(mean(c(p1dip,p1tet)) - mean(c(p2dip,p2tet)))
		ploidiff = abs(mean(c(p1dip,p2dip)) - mean(c(p1tet,p2tet)))

		#add to global output
		allout = rbind(allout, c("DAPC", which, migrate, numPops, Gst, Hs, Ht, k, NA, NA, popdiff, ploidiff))
		
		#make barplot
		main = sprintf("DAPC %s, m=%s, Fst = %.2f, k = %d", which, migrate, Gst, k)
		barplot(as.matrix(t(clustBars)), border = NA, space=0, col=cols[1:k], main=main)

		#more storing of output
		for(d in 1:k){
			for(p in 1:numPops){
				range = (2*(p-1)*size+1):((2*p-1)*size)
				allMeans[analysisCount, k, 2*p-1,d] = mean(clustBars[range,d])
				
				range = ((2*p-1)*size+1):(2*p*size)
				allMeans[analysisCount, k, 2*p,d] = mean(clustBars[range,d])
			}
		}
	
	}	

}


dev.off()

#write global output to file
allout2 = allout[-1,]
colnames(allout2)=c("migrate", "numPops", "Gst", "Hs", "Ht", "dom_co_un", "k", "srep", "lnprob", "popdiff", "ploidiff")
write.table(allout2, "allStats.txt", append=FALSE, sep="\t", row.names=FALSE, col.names=TRUE, quote=FALSE)


############
#   Make final plot with overview
############
	
pdf(file = sprintf("Overview_plots_m%s.pdf", migrate), onefile=TRUE, width =12, height=6) 

allCombi = NULL

#allMeans = array(NA, c(20, max(allK), 2*numPops, max(allK)))
for(k in allK){
	combi = array(NA, c(analysisCount*2*numPops, k))
	counter = 0
	for(a in 1:analysisCount){
		for(p in 1:(2*numPops)){
			counter = counter+1
			for(d in 1:k){
				combi[counter, d] = allMeans[a, k, p, d] 
			}	
		}
	}
	allCombi = cbind(allCombi, combi)
	
	spacing = rep(c(0.9,0,0.1,0), analysisCount)	
	barplot(t(combi), col = cols[1:k], space=spacing, ylab="Average assignment")
	mtext(sprintf("K = %d", k), side = 3, at=(par("usr")[2])/2, font=2, cex=1.5, padj=-2)
	
	#labeling not yet suited to more than two populations
	for(a in 1:length(analysisNames)){
		mtext(analysisNames[a], side=1, at=(5*a-2), padj=0.8)
		
		mtext("2x", side=3, at=(5*a-3.6), cex=0.6)
		mtext("4x", side=3, at=(5*a-2.6), cex=0.6)
		mtext("2x", side=3, at=(5*a-1.5), cex=0.6)
		mtext("4x", side=3, at=(5*a-0.5), cex=0.6)

		mtext("Pop1", side=3, at=(5*a-3.1), padj=-1.2, cex=0.8)
		mtext("Pop2", side=3, at=(5*a-1), padj=-1.2, cex=0.8)
	}
	
}

dev.off()

#write other output to file
write.table(allCombi, "allOverviewValues.txt", append=FALSE, sep="\t", row.names=FALSE, col.names=TRUE, quote=FALSE)
